# Supplementary material for: Mediterranean Diet Adherence and One-Year Metabolic Changes in Patients with Papillary Thyroid Cancer: An Observational Study
Source: Nutrients. 2025 Oct 30;17(21):3420. doi: 10.3390/nu17213420 (PMC12611023; doi:10.3390/nu17213420)
Supplement: Supplementary file 1 [file nutrients-17-03420-s001.zip]

Archive with 1 entries (1 files):
- nutrients-3920822-supplementary.png
